# Supplementary material for: The Potential of Self-Assessment and Associated Factors for Delayed Symptomatic Hyponatremia Following Transsphenoidal Surgery: A Single Center Experience
Source: J Clin Med. 2022 Dec 30;12(1):306. doi: 10.3390/jcm12010306 (PMC9821286; doi:10.3390/jcm12010306)
Supplement: Supplementary file 1 [file jcm-12-00306-s001.zip]

Archive with 1 entries (1 files):
- Supplementary Material .jpg
